# Supplementary material for: Knowledge and preventive practices towards COVID-19 among pregnant women seeking antenatal services in Northern Ghana
Source: PLoS One. 2021 Jun 17;16(6):e0253446. doi: 10.1371/journal.pone.0253446 (PMC8211189; doi:10.1371/journal.pone.0253446)
Supplement: S1 Dataset — (XLSX) [file pone.0253446.s003.xlsx]

## Sheet: COVID-19
A	B	C	D	E	F	G	H	I	J1	J2	J3	J4	J5	J6	J7	J8	J9	J10	K	K1	L	L1	M	M1	N	O
23	2	2	1	2	0	1	3	1	0	1	0	1	0	0	1	0	1	0	0		1	1	0		0	0
27	1	2	4	3	0	2	7	1	1	1	1	1	1	0	1	1	1	1	1	2	1	3	1	1	0	0
24	2	2	2	2	0	1	4	1	1	0	0	1	0	0	1	0	1	0	0		1	1	0		0	0
28	3	2	2	3	0	2	5	1	1	1	0	1	0	0	1	0	1	0	0		1	1	1	1	0	0
30	3	2	1	3	0	1	7	1	0	1	0	1	0	0	1	0	1	0	0		1	1	0		0	0
38	5	2	1	2	1	1	3	0	0	0	0	1	0	0	1	0	1	0	0		1	1	0		0	0
19	0	1	3	3	0	2	6	1	1	1	1	1	0	0	1	0	1	1	0		1	1	0		0	0
22	0	1	3	2	0	1	4	1	1	1	1	1	0	1	1	0	1	1	1	2	1	2	1	2	0	0
35	4	2	3	3	0	1	6		1	0	0	1	0	0	1	0	1	0	0		1	1	0		0	0
33	3	2	1	2	0	1	4	1	1	1	1	1	0	0	1	0	1	0	0		1	1	0		0	0
19	0	1	2	2	0	1	2	0	1	1	1	1	0	0	1	0	1	0	0		1	2	0		0	0
25	2	2	2	2	0	1	4	0	1	1	0	0	0	0	1	0	1	0	0		1	1	0		0	0
25	2	2	2	1	0	2	2	1	1	1	1	1	0	1	1	1	1	1	1	1	1	1	0		1	0
21	1	2	2	2	1	1	5	0	1	1	1	1	0	1	1	1	1	1	1	1	1	1	1	1	0	0
22	0	2	3	2	0	1	3	1	1	1	1	1	0	0	1	1	1	1	1	1	1	2	1	1	1	1
35	3	2	2	2	0	1	3	1	1	1	0	1	0	0	1	1	1	1	0		1	1	0		0	0
41	5	2	1	3	0	1	7	1	0	1	0	1	0	0	1	0	1	0	0		1	1	0		0	0
27	1	2	4	2	0	1	4	1	1	1	1	1	0	1	1	1	1	1	1	3	1	3	1	2	1	0
25	1	2	3	3	0	1	7	1	1	1	0	1	0	0	1	1	1	1	0		1	2	1	1	0	0
21	0	1	3	2	0	2	3	1	1	1	1	1	0	0	1	0	1	1	0		1	1	1	1	0	0
39	4	2	1	3	0	1	6	1	0	1	0	1	0	0	1	0	1	0	0		1	1	0		0	0
21	0	2	3	3	0	1	6	1	1	1	1	1	0	1	1	1	1	1	1	1	1	1	1	1	1	1
32	4	2	2	3	0	1	5	1	1	1	1	1	0	0	1	1	1	1	1	1	1	1	1	1	0	0
18	0	2	3	3	0	1	8	1	1	1	1	1	0	1	1	1	1	1	1	1	1	2	0		0	0
19	0	2	3	2	0	2	4	0	0	1	0	1	0	0	1	0	1	1	0		1	1	0		1	0
18	0	1	2	3	0	1	5	1	0	1	0	1	0	0	1	0	1	1	0		1	1	0		0	0
39	5	2	1	2	0	1	3	1	0	1	0	1	0	0	1	0	1	0	0		1	1	0		1	0
22	1	2	3	2	0	2	5	1	1	1	0	1	0	0	1	1	1	1	1	2	1	1	0		0	0
26	0	1	4	1	0	2	2	1	1	1	1	1	0	1	1	1	1	1	1	2	1	3	0		1	0
29	1	2	4	2	0	2	4	1	1	1	1	1	1	1	1	1	1	1	1	3	1	3	1	3	1	1
30	1	2	4	3	1	2	8	0	1	1	1	1	0	0	1	1	1	1	1	2	1	3	1	3	1	0
34	3	2	2	3	0	2	7	1	1	1	0	1	0	0	1	0	1	0	0		1	1	1	1	0	0
26	2	2	3	3	0	1	7	1	1	1	1	1	0	0	1	1	1	1	0		1	1	1	1	0	0
35	3	2	1	3	0	2	6	0	0	1	0	1	0	0	1	0	1	0	0		1	1	0		0	0
23	1	1	2	2	0	1	5	0	0	1	0	1	0	0	1	0	1	0	0		1	1	0		0	0
20	0	1	3	3	0	1	6	1	1	1	0	1	0	0	1	0	1	1	0		1	1	0		0	0
19	0	1	3	2	0	1	3		1	1	0	1	0	0	1	1	1	1	0		1	2	1	1	0	0
28	3	2	2	2	0	2	5	1	1	1	0	1	0	0	1	0	1	1	0		1	1	0		0	0
30	2	2	4	1	0	2	2	0	1	1	1	1	0	0	1	1	1	1	1	2	1	2	0		0	0
19	0	1	2	3	0	1	7	1	1	1	1	1	0	1	1	1	1	1	1	1	1	2	1	2	0	0
18	0	1	2	3	0	2	9	0	1	1	1	1	0	1	0	0	1	1	0		1	1	1	1	0	0
19	0	2	2	3	0	2	8	1	1	1	1	1	0	1	0	1	1	1	0		1	2	1	1	0	0
30	1	2	4	2	0	2	1	0	1	1	1	1	0	1	1	1	1	1	0		1	1	1	2	1	0
36	4	2	1	1	0	1	1	1	1	1	1	1	0	1	1	1	1	1	1	1	1	1	0		0	0
18	0	1	3	2	0	1	2	1	1	1	0	1	0	0	1	1	1	1	0		1	1	1	1	0	0
21	1	2	3	2	0	1	5	0	1	1	1	1	0	0	1	0	1	0	1	1	1	1	0		1	0
24	0	2	4	2	0	2	4	1	1	1	1	1	1	0	1	1	1	1	1	3	1	3	1	3	0	0
27	3	2	2	3	0	1	5	1	1	1	0	1	0	0	1	0	1	0	0		1	1	0		0	0
21	2	2	2	2	0	2	4	0	0	1	0	1	0	0	1	0	1	1	0		1	1	1	1	0	0
35	4	2	1	2	0	1	3	1	0	1	0	1	0	0	1	1	1	0	0		1	1	0		0	0
40	6	2	1	3	1	1	7	1	0	1	0	1	0	0	1	0	1	0	0		1	1	0		0	0
19	0	1	3	3	0	2	5	1	1	1	1	1	0	0	1	1	1	1	0		1	2	1	1	0	0
28	3	2	2	2	0	1	2	0	0	1	0	1	0	0	1	0	1	1	0		1	1	1	1	0	0
25	1	2	3	3	0	2	6	1	1	1	1	1	0	0	1	0	1	1	1	2	1	2	1	3	0	0
29	3	2	1	2	0	1	3	1	0	1	0	1	0	0	1	0	1	0	0		0		0		0	0
34	4	2	2	1	0	2	2	1	1	1	0	1	0	0	1	0	1	1	0		1	1	0		0	0
31	4	2	1	2	0	1	3	1	0	1	0	1	0	0	1	0	1	1	0		1	1	0		0	0
23	2	2	1	1	0	1	1	0	0	1	0	0	0	0	1	0	1	0	0		1	1	0		0	0
29	3	1	2	3	0	1	7	1	0	1	1	1	0	0	1	1	1	1	0		1	1	1	1	0	0
24	0	1	3	3	0	2	6	0	1	1	1	1	0	1	1	1	1	1	0		1	2	0		0	0
26	2	1	2	1	0	1	1	0	1	1	1	1	0	0	1	1	1	1	0		1	1	0		0	0
30	2	2	4	3	0	1	10	1	1	1	1	1	1	1	1	1	1	1	1	3	1	3	1	3	1	1
27	3	1	2	1	1	2	1	0	0	1	1	1	0	0	1	1	1	1	1	1	1	1	0		0	1
20	0	1	2	3	0	1	10	1	1	1	1	1	1	0	1	1	1	1	1	1	1	1	1	2	0	0
34	2	2	2	2	0	1	3	0	0	1	0	0	0	0	1	0	1	0	0		1	1	0		0	0
25	1	2	3	2	0	2	4	1	1	1	1	1	1	0	1	1	1	1	1	1	1	1	1	1	0	0
18	1	1	2	1	0	1	1	0	1	1	0	1	0	0	1	0	1	0	0		1	1	1	1	0	0
38	3	2	4	1	1	2	2	0	1	1	1	1	1	0	1	1	1	1	1	1	1	2	1	2	0	1
33	4	2	1	1	0	1	1	0	0	1	0	1	0	0	1	1	1	0	0		1	1	1	1	0	0
30	2	2	2	2	0	1	4	1	0	1	0	1	0	0	1	1	1	0	0		1	1	0		0	0
29	3	2	1	1	0	1	1	0	0	1	0	1	0	0	1	0	1	0	0		1	1	0		0	0
20	0	2	3	3	0	2	7	1	1	1	1	1	0	0	1	0	1	1	1	1	1	1	0		1	0
18	0	2	2	3	0	1	4	0	1	1	1	0	0	1	1	1	1	1	1	1	1	1	0		1	1
32	3	2	2	3	0	1	9	1	1	1	1	1	0	1	1	1	1	1	1	2	1	2	1	1	1	1
24	2	2	2	3	0	2	5	1	1	1	1	1	1	1	1	1	1	1	0		1	2	0		1	0
34	4	2	1	3	0	1	5	0	1	1	1	1	0	1	1	1	1	1	1	3	1	2	1	2	0	0
18	0	1	3	3	0	1	5	0	1	1	1	0	0	0	1	0	0	1	0		0		0		0	0
24	0	2	4	1	0	2	1	0	1	1	1	1	1	0	1	1	1	1	1	1	1	2	0		0	0
31	1	2	4	3	0	2	7	1	1	1	1	1	1	1	1	1	1	1	1	3	1	3	1	3	1	0
38	4	2	1	1	0	1	5	1	0	1	0	1	0	0	0	0	1	0	0		0		0		0	0
18	0	1	2	3	0	1	6	1	0	1	1	1	0	1	1	0	1	1	0		1	1	1	1	0	0
21	1	2	2	1	0	1	1	0	0	1	0	1	0	0	1	0	1	1	0		1	1	0		0	0
19	0	1	2	2	0	2	4	1	0	1	0	1	0	0	1	1	1	1	0		1	2	0		0	1
26	2	2	1	3	0	2	6	1	1	1	0	1	0	0	1	0	1	1	1	1	1	1	0		0	0
36	4	2	1	2	0	1	2	0	0	1	0	1	0	0	1	0	1	0	0		1	1	0		0	0
25	2	2	1	1	0	1	1	0	0	1	0	1	0	0	1	0	1	0	0		1	1	0		0	0
28	2	2	3	3	0	2	7	1	1	1	1	0	0	0	1	1	1	1	1	2	1	1	0		0	0
27	2	2	2	3	0	1	2	0	0	1	0	1	0	0	1	0	1	0	0		1	1	0		0	0
22	0	1	3	2	0	1	5	1	1	1	1	1	1	1	1	1	1	1	0		1	1	0		0	0
25	2	2	2	3	0	1	8	1	1	1	1	0	0	1	1	1	1	1	0		0		0		0	0
20	0	2	2	1	0	1	2	1	1	1	1	1	0	1	1	1	1	1	0		1	1	0		0	0
19	0	1	2	3	0	1	8	1	1	1	1	1	0	1	1	1	1	1	0		1	1	0		1	0
22	2	2	2	3	0	2	9	1	1	1	1	1	0	1	1	1	1	1	1	2	1	1	1	1	1	1
34	4	2	2	3	0	2	6	1	1	1	1	1	0	1	1	1	1	1	1	1	1	2	0		0	0
18	0	2	2	3	0	1	5	0	1	1	1	1	0	0	1	1	1	1	1	2	1	1	0		1	0
20	1	2	1	1	0	1	1	0	1	0	0	1	0	0	0	0	1	0	0		0		0		0	0
40	5	2	1	3	0	1	8	1	0	1	0	1	0	0	0	0	1	0	0		1	1	0		0	0
25	2	2	1	1	0	1	1	0	1	1	0	1	0	0	1	0	1	0	0		0		0		0	0
29	2	2	2	2	0	1	4	1	0	1	0	1	0	0	1	1	1	0	0		1	1	0		1	0
23	1	2	2	2	0	2	4	1	0	1	1	1	0	0	1	1	1	1	0		1	2	1	1	0	0
28	2	1	1	2	0	1	2	1	0	1	1	1	0	0	1	0	1	1	1	1	1	1	0		0	0
29	2	2	2	1	0	1	1	1	1	1	1	0	0	1	0	1	1	1	0		0		0		0	0
28	2	1	3	3	0	2	8	0	1	1	1	1	0	0	1	1	1	1	1	2	1	2	1	2	1	0
22	2	2	2	3	0	1	10	1	0	1	0	1	0	0	0	1	1	1	0		1	1	0		0	0
22	0	2	3	3	0	2	6	1	1	1	1	1	0	1	0	1	1	1	0		1	1	1	1	1	0
30	2	2	2	1	0	2	2	0	1	1	1	1	0	0	1	1	1	1	0		1	2	1	2	0	0
19	0	2	3	3	0	2	4	0	1	1	1	1	0	0	1	1	1	1	0		1	1	1	2	0	0
20	0	2	2	3	0	2	7	1	1	1	1	1	0	0	1	0	1	1	0		1	1	1	1	0	0
36	4	2	1	2	0	1	3	1	0	1	0	1	0	0	1	0	1	0	0		1	1	0		0	0
30	3	2	1	1	0	1	2	0	0	1	0	1	0	0	1	0	1	0	0		1	1	0		0	0
35	1	2	4	2	0	1	5	1	1	1	1	1	1	0	1	1	1	1	1	1	1	2	1	2	1	1
20	0	1	3	2	0	2	5		1	1	1	1	0	0	1	1	1	1	1	1	1	1	0		0	0
28	3	2	1	1	0	1	2	0	1	1	0	0	0	0	0	0	1	0	0		1	1	0		0	0
33	4	2	1	2	0	1	3	0	0	1	0	1	0	0	0	0	1	0	0		0		0		0	0
27	1	2	4	3	0	1	8	1	1	1	1	1	0	0	1	1	1	1	1	2	1	3	1	1	0	1
24	1	2	2	3	1	1	8	0	1	1	0	1	1	1	1	1	1	0	0		1	1	0		0	0
20	0	2	3	2	0	2	2	1	1	1	1	0	0	1	0	1	1	1	0		1	1	0		0	0
28	2	2	3	2	0	2	4	1	1	1	1	1	0	1	1	1	0	1	0		1	2	1	3	1	0
36	3	2	1	3	0	2	8	1	1	1	1	1	0	1	0	1	1	1	1	2	1	2	0		0	0
18	0	2	3	3	0	2	6	1	1	1	1	0	0	0	0	0	1	0	0		1	1	0		0	0
34	3	2	1	3	0	2	3	1	1	0	0	0	0	0	0	1	1	0	0		1	1	0		0	0
33	3	2	1	2	0	2	5	0	1	1	1	1	0	1	1	1	1	1	0		1	1	0		0	0
27	1	2	2	2	0	2	1	0	1	0	0	0	0	0	1	0	1	1	0		1	2	0		0	0
18	0	1	3	1	0	2	2	1	1	1	1	1	0	0	1	1	1	1	1	1	1	2	0		0	0
28	2	2	2	1	1	2	1	1	1	1	1	1	0	1	1	1	1	0	1	1	1	1	0		1	0
22	1	2	2	1	0	1	2	1	0	1	1	1	0	0	0	0	1	0	0		0		0		0	0
26	1	2	3	2	0	2	3	1	1	1	1	1	0	1	1	1	1	1	0		1	1	0		0	0
22	0	2	3	3	0	2	6	1	1	1	0	1	0	0	0	1	1	1	0		1	1	0		0	0
25	2	2	1	3	0	1	8	1	0	1	0	1	0	0	1	1	1	1	0		1	1	0		0	1
19	0	1	2	2	0	1	3	1	1	1	1	1	0	0	1	1	1	0	1	1	1	2	0		0	0
26	0	2	4	3	0	2	7	1	1	1	1	1	0	1	1	1	1	1	1	2	1	2	1	2	0	0
30	2	2	3	2	0	2	5	1	1	1	0	1	0	1	1	1	1	0	1	2	1	1	1	1	1	0
22	1	2	2	1	0	1	2	1	1	1	1	1	0	1	1	1	1	1	1	1	1	1	0		1	0
20	0	2	2	3	0	1	5	1	1	1	1	1	0	1	1	1	1	1	1	1	1	1	0		0	0
22	1	2	3	3	0	2	7	1	1	1	1	1	0	1	1	1	1	1	1	1	1	1	0		0	0
34	4	2	1	2		1	3	1	1	1	1	1	0	1	1	1	1	1	1	1	1	1	0		0	0
21	0	2	2	2	1	2	4	0	1	1	1	1	0	1	1	1	1	1	1	1	1	1	0		0	0
18	0	1	2	3	0	2	7	1	1	1	1	1	0	1	1	1	1	1	1	1	1	1	0		0	0
33	3	2	1	3	0	1	3	1	1	1	1	0	1	1	1	1	1	1	1	1	1	1	0		0	0
33	3	2	1	3	0	2	7	1	1	1	1	1	0	1	1	1	1	1	1	1	1	1	0		0	0
19	0	2	2	3	0	2	8	1	1	1	1	1	1	1	1	1	1	1	1	1	1	1	0		0	0
23	0	2	2	3	0	1	9	1	1	1	1	1	0	1	1	1	1	1	1	1	1	1	0		0	0
29	3	2	2	3	0	2	5	1	1	1	1	1	0	0	0	0	1	1	0		1	1	0		1	0
30	2	2	2	2	0	1	3	0	1	1	1	1	0	0	1	1	1	1	1	1	1	1	1	1	0	0
23	1	2	2	3	0	1	7	1	1	1	1	1	0	1	1	1	1	1	1	1	1	1	0		1	1
33	3	2	2	3	0	1	7	1	1	1	1	1	0	1	1	1	1	1	1	1	1	1	1	1	1	0
24	1	2	2	1	0	1	2	0	1	1	1	0	0	0	1	1	1	1	1	1	1	1	1	1	0	0
18	0	2	2	1	0	2	1	0	1	1	1	1	0	1	1	1	1	1	0		1	1	0		0	0
18	2	2	2	3	0	1	5	1	1	1	1	1	0	0	1	1	1	1	1	1	1	1	0		1	0
23	2	2	2	2	0	1	4	1	1	1	1	1	0	1	1	1	1	1	1	1	1	1	0		0	0
22	1	2	2	2	0	1	3	1	1	1	1	0	0	1	1	1	1	1	1	1	1	1	0		0	0
23	0	2	2	1	0	2	2	1	1	1	1	1	0	1	1	1	1	1	1	1	1	1	0		0	0
19	0	2	2	2	0	2	3	1	1	1	1	1	0	0	1	1	1	1	1	1	1	1	0		0	0
36	2	2	2	3	1	2	8	1	1	1	1	1	1	0	1	1	1	1	1	2	1	2	1	1	0	0
28	2	1	2	1	1	2	1	1	1	0	1	0	0	1	0	1	1	1	1	1	1	1	0		0	0
21	0	1	2	3	0	1	6	1	1	1	1	1	0	0	1	1	1	1	0		1	1	0		0	0
35	2	2	1	1	0	1	2	1	0	1	0	1	1	1	1	1	1	0	0		0		0		0	0
18	0	2	2	2	0	2	5	1	1	1	1	1	0	0	1	1	1	1	0		1	1	0		1	0
31	3	2	1	1	0	1	1	1	0	1	0	1	0	0	1	0	1	1	0		1	1	0		0	0
25	1	2	3	3	0	2	8	0	0	1	0	1	0	0	1	1	1	0	0		1	1	0		0	0
20	0	1	2	3	0	1	2	1	0	1	1	0	0	0	0	1	1	0	0		1	1	0		0	0
20	0	1	3	2	1	1	3	0	1	1	0	0	0	0	1	1	1	1	0		0		0		0	0
19	0	1	2	3	0	1	6	1	1	1	1	1	1	1	1	0	1	1	0		0		0		0	0
27	3	2	1	2	0	1	4	1	1	1	1	0	0	1	1	1	1	1	1	1	1	1	1	1	0	0
18	0	2	2	2	0	2	1	0	1	1	1	1	0	0	1	1	1	1	1	1	1	1	1	1	1	0
18	0	2	2	3	0	2	10	1	1	1	1	1	0	1	1	1	1	1	1	1	1	1	1	1	0	0
32	2	2	1	2	0	1	3	0	1	1	1	1	0	0	1	0	1	1	1	1	1	1	0		0	0
18	0	2	2	2	0	1	6	1	1	1	1	1	0	1	1	1	1	1	1	1	1	1	0		0	0
24	2	2	1	2	0	1	4	1	0	1	0	1	1	0	1	1	1	1	0		1	1	0		0	0
31	2	2	3	2	1	2	5	1	1	1	1	1	0	1	1	1	1	1	1	1	1	3	1	3	1	0
40	4	2	1	1	0	1	1	0	0	1	0	1	0	0	0	0	1	0	0		1	1	0		0	0
25	0	1	4	1	0	2	2	0	1	1	1	1	1	1	1	1	1	1	1	2	1	2	1	1	0	0
25	1	2	2	1	0	2	1	1	1	1	1	1	1	1	1	1	1	1	1	2	1	3	1	3	1	1
25	0	2	3	3	0	2	8	0	1	1	1	1	1	1	1	1	1	1	1	1	1	3	1	1	1	1
36	2	2	1	3	0	2	7	0	1	1	1	1	1	1	1	1	1	1	1	1	1	1	1	3	0	1
36	4	2	1	2	0	2	4	0	1	1	1	1	1	1	1	1	1	1	1	1	1	3	1	3	0	0
20	1	2	2	3	0	2	5	1	1	1	1	1	1	1	1	1	1	1	1	1	1	1	1	1	1	0
25	1	2	2	2	0	1	3	0	1	1	1	0	0	1	1	1	1	1	1	1	1	1	1	1	0	0
20	0	2	2	1	0	1	2	0	1	1	1	1	0	1	1	1	1	1	1	1	1	3	1	3	0	0
19	0	1	2	2	0	2	2	0	1	1	1	1	0	1	1	1	1	1	1	1	1	3	1	1	1	1
20	0	2	2	2	0	2	5	0	1	1	1	1	1	1	1	1	1	1	1	1	1	3	1	3	0	0
19	0	2	2	3	0	2	4	1	1	1	1	1	0	1	1	1	1	1	1	1	1	3	1	3	0	0
18	0	2	2	3	0	2	2	1	1	1	1	1	1	1	1	1	1	1	1	1	1	1	1	3	1	0
19	1	2	2	3	0	1	7	1	1	1	1	1	0	1	1	1	1	1	1	1	1	1	1	1	1	1
20	1	2	2	3	0	2	6	0	1	1	1	1	0	1	1	1	1	1	1	1	1	1	1	3	0	0
24	0	2	4	1	0	2	1	0	1	1	1	1	1	1	1	1	1	1	1	1	1	3	1	3	1	0
36	6	2	1	3	0	2	5	1	1	1	1	1	0	0	0	0	0	0	1	1	1	3	1	3	0	0
28	3	2	2	3	0	2	8	1	1	1	1	1	1	0	1	1	1	1	0		1	1	1	3	0	0
18	0	2	2	2	0	2	3	1	1	1	1	1	1	1	1	1	1	1	1	1	1	3	1	1	0	0
30	4	2	1	1	0	2	1	1	1	1	1	1	0	0	1	1	1	1	1	1	1	3	1	3	0	0
18	0	2	2	2	0	2	4	1	1	1	1	1	0	1	1	1	1	1	1	1	1	1	1	3	0	0
18	0	2	3	2	0	1	2	0	1	1	1	1	0	1	1	1	1	1	0		1	1	0		0	0
22	3	2	2	3	0	1	2	0	0	1	1	1	0	1	1	1	1	1	0		1	1	0		0	0
18	0	2	2	2	0	1	2	1	1	1	1	1	0	1	1	1	1	1	0		1	1	1	1	0	0
22	2	2	2	1	0	1	1	0	0	1	1	0	1	0	1	1	1	1	0		0		0		1	0
21	1	2	2	3	0	1	6	1	1	1	1	1	0	1	1	1	1	1	0		1	1	1	1	0	0
24	2	2	1	3	0	1	4	1	1	1	1	0	0	0	0	1	1	0	0		1	1	0		0	0
28	3	2	2	2	0	1	5	0	1	1	1	1	0	1	1	1	1	1	0		1	2	0		1	0
19	0	2	2	2	0	1	3	0	1	1	1	1	0	1	1	0	1	0	0		1	1	0		0	0
22	1	2	3	1	0	1	1	0	1	1	1	1	0	1	1	1	1	1	0		1	2	0		0	0
21	0	2	3	2	0	1	4	1	1	1	0	1	0	0	1	0	1	1	0		1	1	0		0	0
25	3	2	2	2	1	1	5	0	1	1	1	1	1	1	1	1	1	1	1	3	1	3	0		0	0
30	2	2	2	3	0	1	5	0	1	1	0	1	0	0	1	0	1	0	0		1	1	0		0	0
22	0	1	3	2	1	1	4	1	1	1	1	1	1	1	1	1	1	1	1	2	1	2	0		0	0
25	0	1	4	3	0	2	6	1	1	1	1	1	1	1	1	1	1	1	1	3	1	3	1	2	1	0
27	2	2	2	1	0	1	2	1	1	1	1	1	0	0	1	1	1	1	0		1	1	0		0	0
35	4	2	1	3	0	1	6	1	1	1	1	1	0	1	1	1	1	1	0		1	1	1	1	0	0
33	4	2	1	2	0	1	3	1	1	1	1	1	0	0	1	1	1	1	0		1	1	0		0	0
23	1	2	2	3	0	1	8	1	1	1	1	1	0	1	1	1	1	1	1	1	1	1	0		0	0
22	3	2	2	1	0	1	1	1	1	1	1	1	0	1	1	1	1	1	1	1	1	2	0		0	0
22	0	2	3	2	0	2	3	0	1	1	1	1	0	1	1	1	1	1	1	1	1	1	0		0	0
25	1	2	2	2	0	1	1	0	1	1	1	1	0	1	1	1	1	1	1	1	1	1	0		0	0
24	0	2	3	2	0	1	4	0	1	1	1	1	0	1	1	1	1	1	1	2	1	3	0		0	0
23	2	2	2	2	0	2	3	1	1	1	1	1	0	1	1	1	1	1	0		1	1	1	1	1	0
37	4	2	1	1	0	1	1	0	1	1	0	1	0	0	1	0	1	0	1	1	1	1	0		0	0
28	2	2	2	3	0	1	8	1	1	1	0	1	0	0	1	0	1	0	0		0		1	1	0	0
23	1	2	2	2	0	1	3	0	1	1	1	1	0	0	1	1	1	1	1	1	1	1	0		0	0
25	2	1	3	3	0	1	7	1	1	1	1	1	0	1	1	1	1	1	0		1	1	0		0	0
29	4	2	1	1	0	1	1	0	1	1	1	1	0	0	1	1	1	1	1	1	1	1	1	1	0	0
27	2	2	2	1	1	2	3	1	1	1	1	1	0	1	1	1	1	1	1	1	1	1	1	1	1	1
24	2	2	2	1	0	1	1	1	1	1	1	1	0	1	1	1	1	1	1	1	1	1	0		1	1
20	1	2	2	2	0	2	5	0	1	1	1	1	0	1	1	1	1	1	1	1	1	1	0		0	0
22	0	2	3	2	0	2	1	1	1	1	1	0	0	0	1	1	1	1	0		1	1	1	1	1	0
20	1	2	2	1	0	2	4	0	1	1	1	1	0	1	1	1	1	1	0		1	1	0		0	0
22	2	2	2	3	0	1	6	0	1	1	1	1	0	1	1	1	1	0	0		1	1	0		0	0
29	2	2	2	1	0	1	1	0	1	1	1	0	0	0	0	1	1	0	0		0		0		0	0
40	3	2	2	2	0	1	5	0	1	1	1	1	0	0	1	1	1	1	0		0		1	1	0	0
33	3	2	1	2	0	1	4	1	1	1	1	1	0	0	1	0	1	1	0		1	2	1	1	0	0
39	4	2	1	2	0	1	2	1	0	1	0	1	0	0	1	0	1	0	0		1	1	0		0	0
31	1	2	3	2	0	1	5	1	1	1	1	1	1	0	1	1	1	1	1	1	1	2	0		0	0
24	0	2	4	2	0	1	3	1	1	1	1	1	1	1	1	1	1	1	1	3	1	3	1	2	1	0
22	0	2	3	3	0	2	4	0	1	1	1	1	0	1	1	1	1	1	1	1	1	1	1	1	1	1
29	1	2	2	2	0	2	2	0	1	1	1	1	1	1	1	1	1	1	1	1	1	1	1	1	1	1
18	0	2	2	2	0	2	5	1	1	1	1	0	0	0	1	0	1	0	0		1	1	0		0	0
24	0	2	2	3	0	2	5	1	0	0	0	1	0	1	1	0	1	0	0		1	1	0		0	0
25	2	2	2	2	0	1	5	1	1	1	1	1	0	1	1	1	1	0	0		1	2	1	1	1	0
26	1	1	2	1	0	2	1	0	1	1	1	1	0	0	1	1	1	1	1	1	1	1	1	1	1	0
26	2	2	1	3	0	1	5	0	1	1	1	0	0	0	1	1	1	1	0		1	1	1	1	0	0
18	0	2	2	1	0	1	1	0	0	1	0	0	0	0	1	0	1	0	0		1	1	0		0	0
31	1	2	4	2	0	2	4	1	1	1	1	1	1	1	1	1	1	1	1	3	1	3	1	1	1	0
28	2	2	2	1	0	1	1	0	0	1	1	1	0	0	1	1	1	0	0		1	1	0		0	0
18	0	1	2	2	0	2	5	1	1	1	1	1	0	1	1	1	1	1	0		1	2	0		0	0
24	2	2	1	2	0	1	3	1	1	1	1	1	0	0	1	0	1	1	0		1	1	0		0	0
18	0	2	3	1	0	2	1	0	1	1	1	1	1	1	1	1	1	1	1	1	1	1	0		0	0
24	1	2	3	3	0	2	7	1	1	1	1	1	0	1	1	1	1	1	1	1	1	1	0		0	0
35	1	1	4	1	0	2	3	0	1	1	1	1	1	1	1	1	1	1	1	1	1	3	1	3	1	1
24	3	2	2	2	1	1	2	1	1	1	1	1	0	1	1	1	1	1	1	3	1	1	1	3	1	1
19	0	2	2	1	0	2	3	1	1	1	1	1	1	1	1	1	1	1	0		1	1	1	1	1	0
24	1	2	1	3	0	1	7	0	1	1	1	1	0	1	1	1	1	1	1	1	1	1	1	1	0	0
19	1	2	1	2	0	1	1	0	1	1	1	0	0	0	1	1	1	1	0		1	1	1	1	0	0
20	0	2	1	1	1	2	2	1	1	1	1	1	1	1	1	1	1	1	0		1	2	1	1	0	0
19	1	2	2	2	0	2	1	0	1	1	1	1	1	1	1	1	1	1	0		1	1	1	1	1	0
35	3	2	1	2	0	1	3	1	1	1	1	1	0	0	1	1	1	1	0		1	1	0		0	0
38	4	2	1	3	0	1	7	1	0	1	0	1	0	0	1	0	1	0	0		1	1	0		0	0
19	0	1	3	3	0	1	6	1	1	1	1	1	0	1	1	1	1	1	1	1	1	1	1	1	0	0
20	1	2	2	2	0	2	2	1	1	1	1	1	1	0	1	1	1	1	1	1	1	1	0		0	0
23	1	2	2	3	0	2	6	0	1	1	1	0	1	1	1	1	1	1	0		0		1	1	0	0
21	1	2	3	3	0	2	5	0	1	1	1	1	1	1	1	1	1	1	0		1	2	1	2	1	0
26	1	1	2	2	0	2	1	1	1	1	1	1	1	1	1	1	1	1	0		1	1	1	1	1	0
35	3	2	3	1	0	1	1	0	1	1	1	1	1	1	1	1	1	1	0		1	2	1	1	1	1
33	2	2	4	3	0	2	6	0	1	1	1	1	0	1	1	1	1	1	1	1	1	3	1	2	1	1
28	4	2	2	1	0	2	1	1	1	1	1	1	0	1	1	1	1	1	1	1	1	1	0		0	0
30	3	2	2	2	0	1	4	1	1	1	1	1	1	0	1	1	1	1	0		1	1	1	1	1	0
27	0	2	4	1	0	2	3	1	1	1	1	1	0	1	1	1	1	1	1	3	1	3	1	3	1	1
30	2	2	2	3	0	2	7	0	1	1	1	1	1	1	1	1	1	1	1	1	1	3	1	3	0	0
19	0	2	2	2	0	1	6	0	1	1	1	1	1	1	1	1	1	1	1	1	1	1	1	3	1	1
22	1	2	1	1	0	2	2	0	1	1	1	1	1	1	1	1	1	1	1	1	1	3	1	3	1	1
31	3	2	1	2	0	1	4	1	1	1	0	1	0	0	1	1	1	1	0		1	1	0		0	0
20	1	2	1	2	0	1	4	1	1	1	0	1	0	0	1	0	1	0	0		1	1	0		0	0
26	2	2	2	2	0	1	3	1	1	1	1	1	0	0	1	0	1	1	0		1	1	0		0	0
18	0	1	3	3	0	2	6	1	1	1	1	1	1	1	1	1	1	1	1	1	1	1	1	1	0	0
27	3	2	1	2	0	1	3	1	1	1	1	1	0	1	1	1	1	1	0		1	1	0		0	0
22	2	2	1	3	0	1	5	1	1	1	1	1	0	0	1	0	1	0	0		1	1	0		0	0
32	1	1	3	2	0	2	3	1	1	1	1	1	1	0	1	1	1	1	1	1	1	1	1	1	0	0
30	3	2	2	2	0	1	1	0	1	1	1	1	0	0	1	1	1	0	1	1	1	2	0		0	0
21	1	2	2	2	0	2	4	0	1	1	1	0	0	0	1	0	0	0	0		1	1	0		0	0
28	4	2	1	3	0	2	4	1	1	1	1	1	0	1	1	1	1	1	0		1	1	0		0	0
40	5	2	1	2	0	1	4	0	1	1	0	0	0	0	1	1	1	1	1	1	1	1	0		0	0
32	1	1	4	1	0	2	1	0	1	1	0	1	0	1	1	1	1	1	1	1	1	3	1	1	0	0
29	3	2	1	2	0	1	4	1	1	1	1	1	0	1	1	0	1	1	1	1	1	1	0		0	0
20	0	2	3	2	0	1	1	0	1	1	1	1	0	1	1	1	1	1	1	1	1	2	1	1	1	0
19	0	2	2	1	0	1	3	0	1	1	0	0	0	0	1	1	1	1	1	1	1	1	0		0	0
20	1	2	2	1	1	1	1	0	1	1	1	1	0	1	1	1	1	1	0		1	2	1	1	1	0
20	0	2	3	2	0	1	1	0	1	1	1	1	0	1	1	1	1	1	0		1	1	0		0	0
32	3	2	2	2	0	1	1	0	1	1	1	1	0	1	1	1	1	1	1	1	1	1	0		0	0
30	1	1	4	3	0	2	7	1	1	1	1	1	1	1	1	1	1	1	1	3	1	3	1	3	1	0
33	2	2	1	2	0	1	4	1	1	1	1	1	0	0	1	0	1	0	0		1	1	0		0	0
18	0	1	3	1	0	1	1	0	1	1	1	1	0	0	1	1	1	1	1	1	1	1	1	1	0	0
20	1	2	2	3	0	1	6	1	1	1	1	1	0	1	1	1	1	1	1	1	1	1	0		0	0
26	0	2	4	3	0	2	8	0	1	1	1	1	1	1	1	1	1	1	1	3	1	3	1	3	1	0
25	2	2	2	2	0	2	3	1	1	1	1	1	1	0	1	1	1	1	0		1	1	0		0	0
33	4	2	2	3	0	2	6	1	1	1	1	1	0	0	1	1	1	1	1	1	1	1	0		0	0
19	0	1	1	1	0	2	1	1	1	1	1	1	1	0	1	1	1	1	1	2	1	1	1	2	1	0
25	2	2	2	2	0	2	4	1	1	0	1	0	1	1	1	1	1	1	1	1	1	1	0		0	0
20	0	2	3	2	0	2	3	0	1	1	1	1	0	1	1	1	1	1	1	2	1	2	0		1	0
28	2	2	2	3	0	2	5	1	1	1	1	1	0	1	1	1	1	1	1	2	1	1	1	1	1	1
26	3	2	2	3	0	2	5	1	1	1	1	1	0	1	1	1	1	1	1	1	1	1	1	1	0	0
28	0	2	1	3	0	1	8	1	1	1	1	1	0	1	1	1	1	1	1	2	1	1	0		1	0
35	3	2	2	1	0	1	2	0	1	1	1	0	0	1	1	1	1	1	0		1	1	1	1	0	0
25	2	2	1	1	1	1	1	0	0	0	0	0	0	0	0	0	0	0	0		0		0		0	0
28	1	2	3	2	0	1	4	1	1	1	1	0	0	0	1	1	1	1	1	2	1	2	0		0	0
28	3	2	1	2	0	1	4	1	0	1	0	1	0	0	1	0	1	1	0		1	1	0		0	0
23	1	2	2	3	0	2	7	1	1	1	0	1	0	0	1	1	1	1	1	1	1	1	0		0	0
33	2	2	2	2	0	1	3	0	1	1	0	1	0	0	1	1	1	1	1	1	1	1	0		0	0
21	1	2	2	1	0	1	1	0	1	1	1	1	0	0	1	0	1	1	0		1	1	1	1	0	0
37	4	2	1	1	0	1	1	0	0	1	0	1	0	0	1	0	1	0	0		1	1	0		0	0
19	0	1	3	2	0	1	3	1	1	1	1	1	0	0	1	1	1	1	0		1	1	0		0	0
25	0	2	4	3	0	2	6	1	1	1	1	1	1	1	1	1	1	1	1	3	1	3	1	2	1	0
26	2	2	2	1	0	1	1	1	1	1	1	1	0	0	1	1	1	1	1	1	1	1	0		0	0
24	1	2	2	2	0	1	3	1	1	1	1	0	0	0	1	1	1	1	0		1	1	0		0	0
23	0	1	2	1	0	2	2	1	1	1	1	0	1	0	1	1	1	1	1	1	1	1	0		0	1
29	3	2	1	1	0	2	1	1	1	0	1	1	1	0	1	1	1	1	1	1	1	1	0		0	1
30	1	2	3	1	0	1	2	1	1	1	1	0	1	0	0	1	1	1	1	1	1	1	0		0	0
27	1	2	4	2	0	2	3	1	1	1	1	0	0	1	1	1	1	1	1	3	1	3	1	2	1	1
21	1	2	2	3	0	1	3	0	1	1	1	0	1	1	1	1	1	1	0		1	1	0		0	0
36	3	2	1	2	0	1	3	0	1	1	1	0	0	0	1	1	1	1	0		1	1	0		0	0
23	1	2	1	2	0	1	2	0	1	1	1	1	0	1	1	1	1	1	0		0		1	1	0	0
19	1	2	2	3	0	1	6	0	1	1	1	1	0	0	0	1	1	1	0		0		1	1	0	0
21	1	2	2	3	0	1	9	0	1	1	1	0	0	1	1	1	1	1	0		1	1	0		0	0
19	1	2	2	1	0	1	2	0	1	1	1	1	0	0	1	1	1	1	0		1	2	0		0	0
34	4	2	1	2	0	1	3	0	1	1	1	1	0	1	1	1	1	1	0		1	1	0		0	0
30	3	2	2	2	0	1	3	1	1	1	1	1	1	1	1	1	1	1	1	1	1	2	1	2	1	1
18	0	2	2	2	0	1	2	1	1	1	1	1	1	1	1	1	1	1	0		1	2	1	2	1	1
20	0	2	2	2	0	1	2	1	1	1	1	1	1	1	1	1	1	1	1	1	1	2	1	2	1	0
19	0	2	2	2	0	1	3	1	1	1	1	1	1	1	1	1	1	1	1	1	1	1	1	2	1	1
23	3	2	2	1	0	1	1	0	1	1	1	1	1	1	1	1	1	1	1	1	1	1	1	1	0	1
19	0	2	2	3	0	1	6	0	1	1	1	0	1	1	1	1	1	1	0		0		1	1	1	0
27	1	2	4	2	0	2	2	1	1	1	1	1	0	1	1	1	1	0	1	1	1	1	1	2	1	0
19	1	2	2	1	0	1	1	0	1	1	1	1	1	1	1	1	1	1	0		1	1	1	1	0	0
19	0	2	2	2	0	1	2	0	1	1	1	0	1	1	1	1	0	1	0		0		1	1	0	0
24	0	2	1	3	0	1	6	1	1	1	0	0	0	0	1	0	1	1	0		0		0		0	0
23	1	2	2	2	0	1	1	0	1	1	0	1	0	0	1	0	1	1	0		1	1	1	1	0	0
35	3	2	1	2	0	1	4	1	1	1	0	1	0	0	1	1	1	1	0		1	1	0		0	0
19	0	1	3	2	0	2	2	0	1	1	1	1	1	1	1	1	1	1	1	1	1	1	1	1	0	0
22	0	1	3	2	0	2	3	0	1	1	1	1	0	1	1	1	1	1	1	1	1	1	0		0	0
29	2	2	2	1	1	2	1	0	1	1	1	1	0	1	1	1	1	1	1	3	1	2	1	2	1	0
24	1	2	2	2	0	1	5	1	1	1	1	1	0	0	1	1	1	1	1	1	1	1	1	1	1	0
39	4	2	2	1	0	1	4	1	1	1	1	1	1	1	1	1	1	1	1	1	1	1	1	1	1	1
32	3	2	2	3	0	1	6	1	1	1	1	0	1	1	1	1	1	1	1	1	1	1	0		0	1
30	2	2	1	2	0	1	2	0	1	1	1	1	0	1	1	1	1	1	0		1	1	1	1	0	0
19	1	2	2	2	0	1	5	0	1	1	1	1	0	1	1	1	1	1	0		1	1	1	1	0	0
24	3	2	2	3	0	1	9	0	1	1	1	1	0	0	1	0	1	1	0		0		0		0	0
18	1	2	2	2	0	1	2	1	1	1	1	1	0	0	1	1	1	1	0		1	1	0		0	0
36	3	2	2	3	1	1	3	1	1	1	1	1	0	1	1	1	1	1	1	3	1	3	1	3	0	1
22	2	2	3	2	0	1	3	1	1	1	1	1	1	1	1	1	1	1	1	1	1	2	1	3	1	1
22	0	1	2	2	0	1	4	1	1	1	1	1	1	1	1	1	1	1	1	1	1	3	1	3	1	1
36	4	2	1	3	0	1	6	1	1	1	1	1	1	1	1	1	1	1	1	1	1	1	1	1	1	1
18	0	2	2	3	0	1	5	1	1	1	1	1	1	1	1	1	1	1	1	3	1	3	1	3	1	1
26	0	2	4	1	0	1	2	1	1	1	1	1	1	1	1	1	1	1	1	3	1	3	1	3	1	1
24	2	2	2	2	0	1	2	0	1	1	1	1	1	1	1	1	1	1	1	1	1	1	1	2	0	0
21	1	2	3	2	0	1	2	0	1	1	1	1	1	1	1	1	1	1	1	2	1	1	1	1	0	1
30	4	2	1	1	0	1	2	0	1	1	1	1	1	1	1	1	1	1	1	2	1	2	1	1	1	0
39	4	2	1	2	0	1	5	1	1	1	0	0	0	0	1	0	1	0	0		1	1	0		0	0
36	2	2	2	1	0	1	1	0	1	1	0	1	0	0	1	0	1	0	0		1	1	0		0	0
21	1	2	2	1	0	1	1	0	1	1	1	1	1	0	1	1	1	1	0		1	1	1	1	0	0
18	0	2	3	2	0	2	1	0	1	1	1	1	0	1	1	1	1	1	1	1	1	1	0		0	0
32	3	2	2	2	0	1	5	1	1	1	1	1	0	1	1	1	1	1	1	1	1	1	0		0	0
34	3	2	1	1	0	1	2	0	1	1	1	0	0	1	1	1	1	1	1	1	1	1	1	1	0	0
26	1	2	2	2	0	1	2	0	1	1	1	1	0	1	1	1	1	1	0		0		1	1	1	1
20	1	2	3	2	0	2	5	1	1	1	1	1	0	1	1	1	1	1	1	1	1	1	1	1	1	1
18	0	2	2	1	0	1	2	1	0	1	1	1	0	1	1	1	1	1	1	1	0		0		0	0
34	3	2	1	3	0	2	9	1	1	1	1	1	0	1	1	1	1	1	1	2	1	1	0		1	1
25	1	2	1	2	0	1	4	0	1	1	1	1	0	1	1	1	1	0	1	1	1	2	0		0	0
19	0	2	2	3	0	1	5	1	1	1	0	1	1	0	1	1	1	1	1	1	1	1	0		0	0
30	4	2	2	2	0	1	1	1	1	1	1	1	1	1	1	1	1	1	1	3	1	3	1	3	1	1
27	3	2	2	3	0	1	8	1	1	1	1	1	0	1	1	1	1	1	1	3	1	3	1	3	1	1
24	2	2	2	2	0	2	7	1	1	1	1	1	1	1	1	1	1	1	1	3	1	3	1	3	1	1
26	2	2	3	2	0	2	3	1	1	1	1	1	0	1	1	1	1	1	1	1	1	1	1	1	0	0
26	0	2	4	2	0	1	4	1	1	1	1	1	0	1	1	1	1	1	1	2	1	3	1	1	1	1
24	1	2	2	1	0	1	2	1	1	1	1	1	1	1	1	1	1	1	1	1	1	1	0		1	1
22	0	2	2	3	0	2	6	1	1	1	1	1	0	1	1	1	1	1	1	1	1	1	1	1	0	1
19	0	2	2	3	0	1	6	1	1	1	1	1	1	1	1	1	1	1	1	1	1	1	1	1	0	0
21	0	2	3	1	0	2	2	0	1	1	1	1	1	1	1	1	1	1	0		1	1	0		0	0
24	1	2	4	2	0	2	4	1	1	1	1	1	1	1	1	1	1	1	1	3	1	3	1	3	1	0
18	0	2	3	1	0	2	1	0	1	1	1	1	0	0	1	1	1	1	1	1	1	1	1	1	0	0
30	0	1	4	3	0	2	7	1	1	1	1	1	1	1	1	1	1	1	1	1	1	2	1	1	1	0
29	1	2	4	3	1	2	8	1	1	1	1	1	1	1	1	1	1	1	1	3	1	3	1	2	1	1
32	3	2	2	3	0	1	11	1	1	1	1	1	0	0	1	1	1	1	1	1	1	1	0		1	1
20	0	2	2	3	0	1	5	0	1	1	1	1	0	1	1	1	1	1	1	1	0		0		1	0
21	1	1	2	1	0	2	1	0	1	1	1	1	0	1	1	1	1	1	1	1	1	1	0		0	0
34	4	2	2	2	0	1	3	0	1	1	1	1	0	1	1	1	0	0	0		1	1	1	1	0	0
24	2	2	2	1	0	1	1	0	1	1	1	1	0	1	1	0	1	1	0		0		0		1	1
33	4	2	2	3	0	1	5	1	1	1	1	1	0	0	0	1	1	1	1	1	1	1	0		0	0
27	1	2	4	3	0	2	9	1	1	1	1	1	1	1	1	1	1	1	1	3	1	3	1	2	1	1
25	1	2	3	2	0	1	7	1	1	1	1	1	0	1	1	1	1	1	1	3	1	3	1	1	1	1
18	0	2	2	3	0	2	5	1	1	1	1	1	0	1	1	1	1	1	1	1	1	1	1	1	1	1
22	1	2	2	1	0	1	3	1	1	1	1	1	0	1	1	1	1	1	1	1	0		1	1	0	0
26	0	2	1	2	1	1	2	1	1	1	1	1	1	1	1	1	1	1	1	3	1	1	1	1	1	1
30	3	2	2	2	0	1	4	1	1	1	1	1	1	1	1	1	1	1	1	3	1	3	1	3	1	1
36	5	2	1	1	1	1	4	1	1	1	1	1	1	1	1	1	1	1	0		1	1	1	1	0	0
25	2	1	1	1	1	1	4	1	1	1	1	1	1	1	1	1	1	1	1	3	1	3	0		0	0
31	3	2	1	2	0	2	5	1	1	1	1	1	1	1	1	1	1	1	0		1	1	1	1	0	0
18	1	1	2	1	1	2	3	1	1	1	1	1	1	1	1	1	1	1	1	3	1	3	1	3	1	1
19	1	1	2	2	1	2	4	1	1	1	1	1	1	1	1	1	1	1	1	3	1	3	1	3	1	1
20	0	1	2	1	1	1	2	1	1	1	1	1	1	1	1	1	1	1	1	1	1	3	1	1	1	1
28	1	2	4	1	1	2	2	1	1	1	1	1	1	1	1	1	1	1	1	3	1	3	1	3	1	1
34	3	2	2	3	1	1	4	1	1	1	1	1	0	0	1	1	1	1	0		1	1	1	1	0	0
32	4	2	1	2	1	1	3	1	0	1	1	1	0	0	1	1	1	1	0		1	1	0		0	0
30	2	2	1	3	1	1	3	1	1	1	1	1	0	0	1	1	1	1	1	1	1	1	0		0	0
24	2	2	2	1	0	2	2	1	1	1	1	1	1	0	1	1	1	1	1	3	1	3	1	3	1	1
28	1	2	3	1	1	1	3	1	1	1	1	1	1	1	1	1	1	1	1	1	1	1	1	1	1	1
19	1	2	2	2	0	1	4	1	1	1	1	1	1	1	1	1	1	1	1	1	1	3	1	3	1	1
19	0	2	3	2	1	1	4	1	1	1	1	1	1	1	1	1	1	1	0		1	1	1	1	0	0
34	3	2	4	2	0	1	4	1	1	1	1	1	1	1	1	1	1	1	1	3	1	3	1	3	1	1
20	1	2	2	2	1	1	4	1	1	1	1	1	1	1	1	1	1	1	1	2	1	2	1	2	1	1
30	3	2	1	2	0	1	4	1	1	1	1	1	0	0	1	1	1	1	0		1	1	0		0	0
24	2	2	3	2	0	1	3	1	1	1	1	1	1	1	1	1	1	1	1	2	1	3	1	3	1	1
33	3	2	2	2	1	1	3	1	1	1	1	1	0	1	1	1	1	1	1	1	1	1	0		0	0
19	0	2	1	2	0	2	4	0	0	1	1	1	0	0	1	0	1	0	0		1	1	0		0	0
23	0	2	3	2	0	2	4	0	1	1	1	1	0	1	1	1	1	1	1	1	1	1	1	1	0	0
24	0	2	3	1	0	2	2	0	1	1	1	1	1	1	1	1	1	1	1	1	1	3	1	3	1	1
32	4	2	1	2	0	2	2	1	1	1	1	1	1	1	1	1	1	1	0		1	3	1	3	0	0
36	5	2	1	2	0	2	4	0	1	1	1	1	1	0	1	1	1	1	1	1	1	1	1	1	0	0
30	1	2	1	3	0	2	7	0	1	1	1	1	1	1	1	1	1	1	1	1	1	1	1	1	0	0
18	1	2	2	1	0	2	1	1	1	1	1	1	1	1	1	1	1	1	1	1	0		1	1	0	0
34	2	2	1	2	0	2	2	1	1	1	1	0	0	1	1	1	1	1	1	1	1	3	1	3	0	0
20	0	2	2	2	0	2	6	1	1	1	1	1	1	1	1	1	1	1	1	1	1	3	1	3	0	0
23	0	2	3	2	0	2	5	1	1	1	1	1	1	1	1	1	1	1	1	1	1	1	1	3	1	1
18	0	2	2	2	0	1	4	0	1	1	1	1	0	1	1	1	1	1	0		1	1	0		0	0
19	1	2	2	3	0	2	5	1	1	0	1	1	1	1	1	1	0	1	0		1	1	1	1	1	1
19	0	2	2	3	0	2	10	1	1	0	1	1	1	1	1	0	1	1	1	1	1	2	1	2	1	1
19	0	1	3	3	0	2	5	1	1	0	0	0	1	1	1	1	1	1	1	1	1	1	1	2	0	0
27	0	2	3	3	0	2	6	1	1	1	1	0	0	1	1	1	1	1	1	1	1	2	1	2	0	0
33	4	2	1	2	0	2	2	1	1	0	0	1	1	1	0	1	0	1	0		1	2	0		0	0
30	1	2	3	3	1	2	7	1	1	1	1	1	1	1	1	1	1	1	1	2	1	3	1	1	0	1
27	0	2	3	2	0	2	5	1	1	0	1	1	1	1	1	1	1	1	1	2	1	2	1	2	1	1
20	0	2	3	1	0	2	1	1	1	0	1	1	1	1	1	1	1	1	1	1	1	2	1	2	1	0
21	0	1	4	3	0	1	6	1	1	1	1	1	1	1	1	1	1	1	1	3	1	3	1	3	1	1
33	2	2	4	2	0	2	4	1	1	1	1	1	1	1	1	1	1	1	1	3	1	3	1	3	1	1
30	2	2	4	1	1	2	2	1	1	1	1	1	1	1	1	1	1	1	1	3	1	3	1	3	1	1
25	2	2	3	3	0	1	8	1	1	1	1	1	1	1	1	1	1	1	1	1	1	3	1	1	1	1
30	2	2	1	2	0	2	2	1	1	0	0	0	1	0	1	1	0	1	0		1	1	1	1	0	0
37	4	2	1	3	1	1	7	1	1	1	1	0	1	0	1	1	1	1	1	1	1	1	1	1	0	0
43	5	2	2	3	0	2	5		1	0	1	1	1	1	0	1	1	1	1	1	1	1	1	1	0	1
19	1	2	2	2	0	2	1	1	1	1	1	1	0	0	1	1	1	1	1	1	1	1	0		0	0
19	0	1	2	2	0	2	1	1	1	0	1	1	1	0	1	1	1	1	1	1	1	1	0		0	0
32	4	2	2	2	1	2	4	1	1	1	1	1	1	1	1	1	1	1	1	1	1	1	1	1	0	0
33	3	2	2	1	0	1	2	1	1	1	1	0	1	1	0	1	1	1	0		1	1	1	1	0	0
25	0	2	4	3	1	2	5	1	1	1	1	1	1	1	1	1	1	1	1	1	1	3	1	3	1	1
22	1	1	3	2	0	1	3	1	1	1	1	1	0	1	1	1	1	1	0		1	1	0		0	0
19	0	1	2	2	0	2	3	1	1	1	1	1	1	0	0	1	1	0	0		1	1	1	1	0	1
36	4	2	1	2	0	1	3	1	1	1	1	0	0	0	1	1	1	1	1	1	1	1	1	1	0	0
22	1	2	2	3	0	1	6		1	1	1	0	1	1	1	1	1	1	1	1	1	1	1	1	1	0
20	0	2	2	2	0	1	4	0	0	1	1	1	1	1	0	1	1	1	0		1	1	0		0	0
34	4	2	2	3	0	1	5	1	1	0	1	1	1	1	1	0	1	1	1	1	1	1	1	1	0	0
28	0	1	4	3	0	2	5	1	1	1	1	1	1	1	1	1	1	1	1	3	1	3	1	3	1	0
24	1	2	4	2	0	2	3	1	1	1	1	1	1	0	1	1	1	1	0		1	2	1	2	0	0
25	0	2	3	3	0	2	4	1	1	1	1	1	0	0	1	1	1	1	0		1	1	0		0	0
18	0	1	2	3	0	2	5	0	1	1	1	1	0	0	1	1	1	1	1	1	1	1	1	1	0	0
23	1	2	2	1	0	2	1	1	1	1	1	1	0	1	1	1	1	1	0		1	1	1	1	0	0
30	0	1	2	3	0	1	7	1	1	1	1	1	0	1	1	1	1	1	1	1	1	1	1	1	0	0
26	1	2	4	1	0	2	1	0	1	1	1	1	1	1	1	1	1	1	1	2	1	3	1	1	1	0
39	2	2	4	3	1	2	7	1	1	1	1	1	1	1	1	1	1	1	1	3	1	3	1	3	1	1
32	2	2	4	1	0	2	1	1	1	1	1	1	0	1	1	1	1	1	1	3	1	3	1	3	1	1
25	1	2	2	1	0	1	2	1	1	1	1	1	0	0	1	1	1	1	1	1	1	1	1	1	1	0
33	0	2	4	2	0	2	3	1	1	1	1	1	1	1	1	1	1	1	1	3	1	3	1	3	1	1
30	1	2	4	1	0	2	2	0	1	1	1	1	1	1	1	1	1	1	1	2	1	3	1	2	1	1
26	0	1	4	1	0	2	2	0	1	1	1	1	0	0	1	1	1	1	0		1	2	1	1	0	0
18	0	2	2	2	0	1	2	1	1	1	1	1	0	1	1	1	1	1	1	1	1	1	0		1	0
30	1	2	4	1	0	1	2	1	1	1	1	1	0	1	1	1	1	1	1	3	1	2	1	2	1	0
24	1	2	3	2	0	2	6	1	1	1	1	1	0	1	1	1	1	1	1	1	1	1	1	1	1	0
20	0	2	3	1	0	1	2	1	1	1	1	1	0	1	1	1	1	1	0		1	2	1	2	1	1
22	0	2	3	3	0	1	6	0	1	1	1	1	0	1	1	1	1	1	1	1	1	1	1	1	0	0
37	3	2	1	3	0	2	6	1	1	1	1	1	0	1	1	1	1	1	0		1	2	1	2	0	0
25	1	2	4	2	1	1	4	1	1	1	1	1	0	0	1	1	1	1	1	2	1	3	0		1	0
24	1	2	3	3	0	1	5	1	1	1	1	1	0	0	1	1	1	1	0		1	1	0		0	0
18	0	2	2	1	0	2	3	0	1	1	1	1	0	0	1	1	1	1	1	1	1	1	1	1	1	0
27	0	2	4	3	0	2	7	1	1	1	1	1	0	1	1	1	1	1	1	1	1	2	1	1	1	1
24	1	1	2	2	0	1	2	1	1	1	1	1	1	1	1	1	1	1	1	1	1	2	0		0	0
23	0	2	4	3	0	1	7	1	1	1	1	1	1	1	1	1	1	1	1	3	1	3	1	3	1	1
24	0	1	4	2	0	2	4	1	1	1	1	1	1	1	1	1	1	1	1	3	1	3	1	3	1	1
26	2	2	3	1	0	1	2	1	1	1	1	1	1	1	1	1	1	1	1	1	1	1	0		0	0
20	1	1	3	2	0	2	1	1	1	1	1	1	1	1	1	1	1	1	1	1	1	1	1	1	0	0
29	2	2	1	1	0	1	3	1	1	1	0	0	0	0	0	0	0	0	0		0		0		0	0
32	3	2	3	2	0	1	6	1	1	1	1	1	1	1	1	1	1	1	1	1	1	1	0		0	0
29	2	1	2	1	0	1	3	1	1	1	1	0	1	1	1	1	1	1	0		1	1	0		0	0
22	1	2	2	1	0	1	2	1	1	1	1	0	1	1	1	1	1	1	0		1	1	0		0	0
25	2	2	2	2	0	1	4	1	1	0	1	1	1	1	1	1	1	1	0		1	1	0		0	0
27	1	2	3	3	0	1	8	1	1	1	1	1	1	1	1	1	1	1	1	1	1	3	1	2	1	0
19	0	2	2	3	0	1	7	1	1	1	1	0	0	1	1	1	1	1	1	1	1	1	1	1	1	0
30	1	2	4	2	0	2	3	1	1	1	1	1	1	1	1	1	1	1	1	3	1	3	1	3	1	1
28	0	2	4	3	0	2	6	1	1	1	1	1	1	1	1	1	1	1	1	3	1	3	1	3	1	1
31	3	2	1	3	0	2	6	1	1	1	1	0	1	1	1	1	1	1	1	1	1	3	1	1	1	1
36	5	2	1	2	0	1	4	0	0	1	1	0	0	1	1	1	1	1	1	1	1	1	1	3	1	1
23	2	2	2	2	0	1	3	0	1	1	0	0	0	1	1	1	1	1	1	1	1	3	1	1	1	0
22	0	1	3	3	0	2	5	1	1	1	1	1	1	1	1	1	1	1	1	3	1	3	1	3	1	1
22	2	2	2	1	0	1	1	1	1	1	1	1	1	1	1	1	1	1	1	1	1	2	1	1	0	0
33	3	2	2	3	0	1	6		1	1	1	0	0	1	1	1	1	1	0		1	1	1	1	1	0
22	2	2	2	3	0	1	4	1	1	1	1	0	1	1	1	1	1	1	1	1	1	2	1	2	0	1
19	0	1	2	1	0	1	3	1	1	1	1	1	1	1	1	1	1	1	0		0		0		1	0
24	1	2	2	2	0	1	4		1	1	1	0	0	1	1	1	1	1	0		0		0		0	0
37	2	2	4	1	0	2	1	1	1	1	1	1	0	1	1	1	1	1	0		1	1	1	1	0	0
27	1	2	4	2	0	1	5	1	1	1	1	1	1	1	1	1	1	1	1	2	1	2	1	2	1	0
22	1	2	2	2	0	1	5	0	1	0	0	0	0	0	1	1	0	0	0		1	2	0		0	0
24	1	2	2	3	0	2	5	1	1	1	1	0	1	1	1	1	1	1	1	1	1	1	1	3	1	0
22	0	2	2	2	0	1	5	1	1	1	1	1	1	1	1	1	1	1	1	1	1	1	1	1	1	1
27	2	2	2	2	0	1	2	0	0	1	1	0	0	0	1	1	1	0	1	1	1	3	1	1	1	0
19	3	2	3	2	0	1	0	1	1	1	1	1	1	1	1	1	1	1	0		1	3	1	3	0	0
19	1	2	1	1	0	1	2	0	1	1	1	1	0	1	1	1	1	1	0		1	1	1	1	1	1
34	4	2	1	2	0	1	6	1	1	1	1	1	1	1	1	1	1	1	1	1	1	3	1	3	1	1
25	2	2	2	1	1	1	5	1	1	1	1	1	1	1	1	1	1	1	1	1	1	1	1	1	1	1
21	1	1	1	2	0	2	4	1	1	1	1	0	0	1	1	1	1	1	1	3	1	1	0		0	0
21	0	1	4	3	0	1	1	0	1	1	1	1	1	1	1	1	1	1	1	2	1	2	0		1	0
33	2	2	4	2	0	2	4	1	1	1	1	1	0	1	1	1	1	1	1	2	1	2	1	1	0	0
18	0	2	2	1	0	1	1	0	1	1	1	0	0	0	1	0	1	1	1	1	1	3	1	1	0	0
31	2	1	1	1	0	2	3	0	1	1	1	1	1	1	1	1	1	1	1	1	1	1	1	1	1	1
21	1	2	1	2	0	1	4	0	1	0	0	1	0	0	1	0	1	1	0		1	1	0		0	0
23	0	2	1	1	0	1	1	1	1	1	1	1	0	0	1	1	1	1	0		1	1	1	1	0	0
27	1	2	2	2	0	2	3	0	1	1	1	1	1	1	1	1	1	1	1	1	1	1	1	3	1	1
20	0	2	2	3	0	1	6	1	1	1	1	1	1	1	1	1	1	1	1	1	1	1	1	1	1	0
29	2	2	2	1	0	1	3	1	1	1	1	0	1	1	1	1	1	1	1	1	1	1	1	1	1	1
44	4	2	1	3	0	2	4	0	1	1	1	1	0	1	1	1	1	1	1	3	1	1	1	3	0	0
28	3	2	2	1	0	2	1	0	1	1	1	1	1	0	1	1	1	1	1	3	1	3	1	3	0	0
20	0	2	3	3	0	2	5	0	1	1	1	1	1	0	1	1	1	1	1	1	1	1	1	1	0	1
18	0	2	2	3	0	2	3	1	1	1	1	1	1	0	1	1	1	1	1	1	1	3	1	3	0	0
27	2	2	1	2	0	1	4	1	1	1	1	1	1	1	1	1	1	1	1	3	1	3	1	3	0	1
27	0	2	1	2	0	2	3	0	1	1	1	1	1	0	1	1	1	1	1	3	1	3	0		0	0
22	2	2	2	2	0	1	4	0	1	1	1	1	0	1	1	1	1	1	0		1	1	1	1	0	1
23	2	2	1	3	0	2	4	1	1	1	1	1	0	1	1	1	1	1	1	1	1	1	1	1	0	1
18	1	2	2	3	0	1	5	1	1	1	1	1	0	1	1	1	1	1	0		1	1	1	1	0	0
24	0	2	1	3	0	1	6	1	1	1	1	1	0	1	1	0	1	1	1	1	1	1	1	1	0	0
20	0	1	3	1	0	2	1	1	1	1	1	1	1	1	1	1	1	1	1	1	1	1	1	1	0	1
20	0	2	1	1	0	1	4	0	1	1	1	1	0	1	1	1	1	1	1	3	1	1	1	1	0	1
30	2	2	3	1	0	1	7	1	1	1	1	1	1	1	1	1	1	1	1	1	1	1	1	1	0	1
27	2	2	4	3	0	1	9	1	1	1	1	1	1	1	1	1	1	1	1	3	1	3	1	3	1	1
32	2	2	2	3	0	1	6	0	1	1	1	1	1	0	1	1	1	1	1	1	1	1	1	1	0	1
35	4	2	2	3	0	2	7	1	1	1	1	1	0	1	1	1	1	1	0		1	1	1	1	0	0
